# Supplementary material for: Rhizofungus Aspergillus terreus Mitigates Heavy Metal Stress-Associated Damage in Triticum aestivum L
Source: Plants (Basel). 2024 Sep 21;13(18):2643. doi: 10.3390/plants13182643 (PMC11435276; doi:10.3390/plants13182643)
Supplement: Supplementary file 1 [file plants-13-02643-s001.zip]

Archive with 1 entries (1 files):
- plants-3131910-supplementary.pdf
